# Supplementary material for: Evaluating the Effect of Iron(III) in the Preparation of a Conductive Porous Composite Using a Biomass Waste-Based Starch Template
Source: Polymers (Basel). 2023 Jun 2;15(11):2560. doi: 10.3390/polym15112560 (PMC10255400; doi:10.3390/polym15112560)
Supplement: Supplementary file 1 [file polymers-15-02560-s001.zip]

Archive with 1 entries (1 files):
- polymers-2291667-supplementary.pdf
